# Supplementary material for: Study on the Photocatalytic Properties of Flower-Shaped SnO2
Source: Nanomaterials (Basel). 2022 Sep 29;12(19):3419. doi: 10.3390/nano12193419 (PMC9565917; doi:10.3390/nano12193419)
Supplement: Supplementary file 1 [file nanomaterials-12-03419-s001.zip]

Archive with 1 entries (1 files):
- nanomaterials-1895362-supplementary.pdf
